# Supplementary material for: Development of a multiplex Loop-Mediated Isothermal Amplification (LAMP) for the diagnosis of bacterial periprosthetic joint infection
Source: PLoS One. 2024 May 16;19(5):e0302783. doi: 10.1371/journal.pone.0302783 (PMC11098349; doi:10.1371/journal.pone.0302783)
Supplement: S1 Raw data — (XLSX) [file pone.0302783.s001.xlsx]

## Sheet: LOD test
	E. coli LAMP			Aver	sd		E. coli qPCR			Aver	sd
10^7	15.23	15.54	14.4	15.0567	0.589435		19.06	19.24	18.83	19.0433	0.205508
10^6	17.2	18.72	17.46	17.7933	0.812978		23.16	23.23	22.6	22.9967	0.345302
10^5	N/A	N/A	N/A				29.14	29.34	28.68	29.0533	0.338428
10^4	N/A	N/A	N/A				31.63	32.32	34.42	32.79	1.45317
10^3	N/A	N/A	N/A				N/A	35.73	30.07
10^2	N/A	N/A	N/A				N/A	N/A	N/A
10^1	N/A	N/A	N/A				N/A	N/A	N/A
10^0	N/A	N/A	N/A				N/A	N/A	N/A
0	N/A	N/A	N/A				N/A	N/A	N/A
	P. aeruginosa LAMP			Aver	sd		P. aeruginosa qPCR			Aver	sd
10^7	12.47	12.18	11.77	12.14	0.35171		26.89	27.65	27.58	27.3733	0.42004
10^6	14.13	13.74	13.11	13.66	0.514684		30.19	31.21	30.98	30.7933	0.535008
10^5	17.78	17.21	15.62	16.87	1.11942		33.33	36.5	35.59	35.14	1.63221
10^4	N/A	N/A	N/A				37.42	41.72	40.49	39.8767	2.21464
10^3	N/A	N/A	N/A				38.37	N/A	N/A
10^2	N/A	N/A	N/A				N/A	N/A	N/A
10^1	N/A	N/A	N/A				N/A	N/A	N/A
10^0	N/A	N/A	N/A				N/A	N/A	N/A
0	N/A	N/A	N/A				N/A	N/A	N/A
	S. aureus LAMP			Aver	sd		S. aureus qPCR			Aver	sd
10^7	16.07	14.48	15.41	15.32	0.798812		27	27.22	27.18	27.1333	0.117189
10^6	16.68	16.11	20.04	17.61	2.12365		30.45	31.06	30.81	30.7733	0.306649
10^5	20.06	21.84	22.03	21.31	1.08669		34.34	34.26	34.03	34.21	0.160935
10^4	N/A	N/A	N/A				35.7	37.48	36.28	36.4867	0.907818
10^3	N/A	N/A	N/A				N/A	N/A	N/A
10^2	N/A	N/A	26.21				N/A	N/A	N/A
10^1	N/A	N/A	N/A				N/A	N/A	N/A
10^0	N/A	N/A	N/A				N/A	N/A	N/A
0	N/A	N/A	N/A				N/A	N/A	N/A
	S. epidermidis LAMP			Aver	sd		S. epidermidis qPCR			Aver	sd
10^7	13.74	13.15	13.08	13.3233	0.362537		27.77	27.75	26.05	27.19	0.98732
10^6	14.53	13.86	13.5	13.9633	0.522717		30.67	30.95	29.82	30.48	0.588473
10^5	16.21	15.43	16.06	15.9	0.413884		32.73	33.91	31.87	32.8367	1.02417
10^4	17.54	16.82	19.03	17.7967	1.12714		35.47	36.13	34.31	35.3033	0.921376
10^3	21.51	20.5	20.22	20.7433	0.678552		36.5	38.78	37.48	37.5867	1.14374
10^2	N/A	N/A	N/A				N/A	N/A	N/A
10^1	N/A	N/A	N/A				N/A	N/A	N/A
10^0	N/A	N/A	N/A				N/A	N/A	N/A
0	N/A	N/A	N/A				N/A	N/A	N/A
	S. agalactiae LAMP			Aver	sd		S. agalactiae qPCR			Aver	sd
10^7	18.6	19.17	17.72	18.4967	0.730502		23.91	23.63	24.44	23.9933	0.41138
10^6	20.04	20.4	20.34	20.26	0.192873		29.51	26.82	27.15	27.8267	1.46712
10^5	25.92	26.89	25.81	26.2067	0.594334		32.26	32.2	32.47	32.31	0.141774
10^4	N/A	N/A	N/A				33.68	34.74	34.17	34.1967	0.530503
10^3	N/A	N/A	N/A				N/A	N/A	N/A
10^2	N/A	N/A	N/A				N/A	N/A	N/A
10^1	N/A	N/A	N/A				N/A	N/A	N/A
10^0	N/A	N/A	N/A				N/A	N/A	N/A
0	N/A	N/A	N/A				N/A	N/A	N/A

## Sheet: Clinical test
	Joint Fluid Sample	Gram-positive bacteria multiplex LAMP assay						qPCR							Joint Fluid Sample	Gram-negative bacteria multiplex LAMP assay				qPCR
		S. epidermidis		S. agalactiae		S. aureus		S. epidermidis		S. agalactiae		S. aureus				P. aeruginosa		E.coli		P. aeruginosa		E.coli
		FAM		HEX		CY5										FAM-P. aeru		CY5-E. coli
		CT	RFU	CT	RFU	CT	RFU	CT	RFU	CT	RFU	CT	RFU			CT	RFU	CT	RFU	CT	RFU	CT	RFU
	S. a - 정숙*	N/A	110	N/A	140	14.61	8593	N/A	0.208	N/A	-6.8	30.13	2535		S. a - 정숙*	N/A	15.1	N/A	6.88	N/A	230	N/A	-16.6
	S. a - 기영*	N/A	214	N/A	171	15.07	8726	N/A	-1.38	N/A	-2.12	38.03	625		S. a - 기영*	N/A	7.51	N/A	7.03	N/A	-9.74	N/A	8.49
	S. a - 윤윤*	N/A	172	N/A	138	11.41	8727	N/A	-1.81	N/A	-3.96	26.9	3184		S. a - 윤윤*	N/A	11.4	N/A	5.37	N/A	-10.6	N/A	2
	S. a - 권정*	N/A	183	N/A	164	18.45	8533	N/A	-1.23	N/A	-3.94	36.2	1093		S. a - 권정*	N/A	14.4	N/A	6.71	N/A	129	N/A	2.48
	S. agal - 윤동*	N/A	287	9.43	8666	N/A	155	N/A	3.19	24.93	2665	N/A	1.69		S. agal - 윤동*	N/A	23.7	N/A	5.05	N/A	176	N/A	1.44
	S. epi - 김순*	15.74	4072	N/A	179	N/A	222	35.01	2057	N/A	5.1	N/A	0.487		S. epi - 김순*	N/A	23.3	N/A	10.7	N/A	327	N/A	8.49
	Negative N1	N/A	-5.36	N/A	1.55	N/A	14.7	N/A	4.9	N/A	17.1	N/A	152		Negative N1	N/A	11.6	N/A	7.31	N/A	9.54	N/A	-4.43
	Negative N2	N/A	917	N/A	3.67	N/A	1.27	N/A	7.69	N/A	4.85	N/A	181		Negative N2	N/A	1.62	N/A	-159	N/A	2.56	N/A	4.06
	Negative N3	N/A	886	N/A	1.56	N/A	39.6	N/A	6.4	N/A	8.19	N/A	204		Negative N3	N/A	13.4	N/A	-61.6	N/A	-15.9	N/A	-1.83
	Negative N4	N/A	833	N/A	2.31	N/A	0.597	N/A	-3.88	N/A	11.5	N/A	170		Negative N4	N/A	-5.05	N/A	-168	N/A	-16	N/A	2.13
	Negative N5	N/A	849	N/A	1.76	N/A	2.99	N/A	9.3	N/A	12	N/A	-8.08		Negative N5	N/A	-0.124	N/A	-159	N/A	-10.9	N/A	5.88
	Negative N6	N/A	935	N/A	4.4	N/A	36.5	N/A	5.32	N/A	7.73	N/A	183		Negative N6	N/A	38.3	N/A	-147	N/A	-8.14	N/A	3.19
	Negative N7	N/A	350	N/A	0.429	N/A	4.5	N/A	6.53	N/A	14.8	N/A	172		Negative N7	N/A	6.67	N/A	-23	N/A	-31.6	N/A	4.77
	Negative N8	N/A	408	N/A	0.57	N/A	0.994	N/A	10	N/A	8.91	N/A	156		Negative N8	N/A	12.8	N/A	-56.6	N/A	-21.6	N/A	0.169
	Negative N9	N/A	361	N/A	1.41	N/A	1.07	N/A	2.69	N/A	13.3	N/A	-8.72		Negative N9	N/A	13	N/A	-43.1	N/A	-12.7	N/A	2.16
	Negative N10	N/A	-20.3	N/A	0.822	N/A	1.38	N/A	3.51	N/A	8.86	N/A	680		Negative N10	N/A	6.27	N/A	-21.5	N/A	-20.9	N/A	5.11
	Negative N11	N/A	-23.9	N/A	1.58	N/A	1.17	N/A	28.6	N/A	10.6	N/A	-5.25		Negative N11	N/A	5.11	N/A	-25.7	N/A	10.9	N/A	4.76
	Negative N12	N/A	526	N/A	5.52	N/A	18.4	N/A	6.05	N/A	11.4	N/A	-7.89		Negative N12	N/A	5.05	N/A	-21.4	N/A	-25.6	N/A	4.45
	Negative N13	N/A	605	N/A	1.2	N/A	1.97	N/A	1.16	N/A	9.95	N/A	-6.97		Negative N13	N/A	8.21	N/A	-63.8	N/A	1.7	N/A	-0.783
	Negative N14	N/A	681	N/A	4.75	N/A	1.47	N/A	10.1	N/A	12.4	N/A	-6.48		Negative N14	N/A	-12.6	N/A	9.09	N/A	-17	N/A	2.9

## Sheet: Cross-reactivity test
	Sample	Gram-positive bacteria multiplex LAMP assay							Sample	Gram-negative bacteria multiplex LAMP assay
		S. epidermidis		S. agalactiae		S. aureus				P. aeruginosa		E.coli
		FAM-S. epid		HEX-S. agal		CY5-S. aureus				FAM-P. aeru		CY5-E. coli
		CT	RFU	CT	RFU	CT	RFU			CT	RFU	CT	RFU
	S. agalactiae	N/A	92.3	12.17	4072	N/A	3.73		S. agalactiae	N/A	1347	N/A	6.13
	S. epidermidis	14.21	1847	N/A	18.3	N/A	64		S. epidermidis	N/A	1547	N/A	1.96
	S. aureus	N/A	217	N/A	143	14.1	4712		S. aureus	N/A	-21.5	N/A	1.73
	E. coli	N/A	7.38	N/A	-0.0377	N/A	2.02		E. coli	N/A	1472	16.08	3029
	P. aeruginosa	N/A	4.48	N/A	-0.504	N/A	2.02		P. aeruginosa	11.21	6260	N/A	258
	E. aerogenes	N/A	9.67	N/A	0.59	N/A	3.97		E. aerogenes	N/A	1924	N/A	4.44
	E. faecalis	N/A	8.75	N/A	1.65	N/A	5.17		E. faecalis	N/A	1728	N/A	33.5
	S. pneumoniae	N/A	6.7	N/A	1.27	N/A	1.33		S. pneumoniae	N/A	1624	N/A	7.36
	K. pneumoniae	N/A	3.03	N/A	0.951	N/A	2.75		K. pneumoniae	N/A	2093	N/A	6.49
